# Supplementary material for: Fecal glycoprotein 2 is a marker of gut microbiota dysbiosis and systemic inflammation
Source: Gut Pathog. 2024 Oct 19;16:60. doi: 10.1186/s13099-024-00657-1 (PMC11490104; doi:10.1186/s13099-024-00657-1)
Supplement: Supplementary file 1 — Supplementary Material 1 [file 13099_2024_657_MOESM1_ESM.xlsx]

## Sheet: Cover_supplement
Fecal Glycoprotein 2 is a marker of gut microbiota dysbiosis and systemic inflammation
Fabian Frost1; Stefan Weiss1,2; Johannes Hertel3; Malte Rühlemann4; Corinna Bang4; Andre Franke4; Matthias Nauck5; Marcus Dörr6; Henry Völzke7; Dirk Roggenbuck8,9; Peter Schierack8,9; Uwe Völker2; Georg Homuth2; Ali A. Aghdassi1; Matthias Sendler1; Markus M. Lerch1 & Frank U. Weiss1
Authors institutions:
1) Department of Medicine A, University Medicine Greifswald, Greifswald, Germany
2) Department of Functional Genomics, Interfaculty Institute for Genetics and Functional Genomics, University Medicine Greifswald, Greifswald, Germany
3) Department of Psychiatry and Psychotherapy, University Medicine Greifswald, Greifswald, Germany
4) Institute of Clinical Molecular Biology, Kiel University, Kiel, Germany
5) Institute of Clinical Chemistry and Laboratory Medicine, University Medicine Greifswald, Greifswald, Germany
6) Department of Internal Medicine B, University Medicine Greifswald, Greifswald, Germany
7) Institute for Community Medicine, University Medicine Greifswald, Greifswald, Germany
8) Institute of Biotechnology, Faculty Environment and Natural Sciences, Brandenburg University of Technology Cottbus-Senftenberg, Senftenberg, Germany
9) Faculty of Health Sciences Brandenburg, Brandenburg University of Technology Cottbus-Senftenberg, Senftenberg, Germany

## Sheet: Table S1
Table S1: Microbiome composition statistics.
All numbers are given as percentages. Shown are all taxa that were present in at least ten percent of all samples. Taxa are ordered by their mean abundance. SEM: Standard error of the mean. C: class, F: family, G: Genus, K: kingdom, O: order, P: phylum. SEM: Standard error of the mean.
Taxon	Mean abundance +/- SEM	Median (1st-3rd quartile)
G_Bacteroides	17.799+/-0.197	17.440 (10.080-24.215)
G_Prevotella	7.412+/-0.221	0.190 ( 0.000-12.135)
F_Ruminococcaceae_unclassified	6.904+/-0.080	6.530 ( 3.820- 9.325)
F_Lachnospiraceae_unclassified	6.888+/-0.073	6.360 ( 4.060- 8.990)
G_Faecalibacterium	6.708+/-0.092	5.760 ( 3.320- 9.035)
G_Alistipes	4.157+/-0.076	3.150 ( 1.165- 5.975)
O_Clostridiales_unclassified	3.337+/-0.088	1.480 ( 0.320- 4.630)
G_Oscillibacter	3.101+/-0.048	2.490 ( 1.320- 4.230)
G_Parasutterella	2.849+/-0.074	1.250 ( 0.150- 4.180)
G_Ruminococcus	2.441+/-0.055	1.510 ( 0.550- 3.190)
G_Parabacteroides	2.440+/-0.044	1.900 ( 0.875- 3.400)
G_Dialister	2.268+/-0.059	1.000 ( 0.000- 3.585)
P_Firmicutes_unclassified	2.141+/-0.054	1.180 ( 0.380- 2.730)
G_Sutterella	1.933+/-0.058	0.200 ( 0.000- 3.065)
G_Roseburia	1.771+/-0.035	1.210 ( 0.535- 2.420)
G_Subdoligranulum	1.235+/-0.026	0.800 ( 0.320- 1.660)
G_Clostridium_XlVa	1.134+/-0.034	0.560 ( 0.260- 1.220)
G_Barnesiella	1.122+/-0.034	0.350 ( 0.000- 1.540)
G_Clostridium_IV	1.079+/-0.036	0.380 ( 0.150- 1.105)
O_Bacteroidales_unclassified	1.017+/-0.040	0.000 ( 0.000- 1.135)
G_Escherichia/Shigella	0.919+/-0.050	0.060 ( 0.000- 0.470)
C_Alphaproteobacteria_unclassified	0.913+/-0.039	0.000 ( 0.000- 0.835)
F_Porphyromonadaceae_unclassified	0.905+/-0.042	0.000 ( 0.000- 0.685)
G_Holdemanella	0.858+/-0.034	0.040 ( 0.000- 0.870)
G_Ruminococcus2	0.825+/-0.017	0.570 ( 0.260- 1.090)
K_Bacteria_unclassified	0.810+/-0.031	0.110 ( 0.000- 0.845)
G_Coprococcus	0.769+/-0.020	0.380 ( 0.090- 1.040)
G_Phascolarctobacterium	0.717+/-0.028	0.000 ( 0.000- 0.660)
G_Collinsella	0.701+/-0.025	0.220 ( 0.050- 0.780)
G_Blautia	0.650+/-0.023	0.230 ( 0.080- 0.715)
P_Bacteroidetes_unclassified	0.596+/-0.037	0.000 ( 0.000- 0.010)
G_Fusicatenibacter	0.566+/-0.016	0.260 ( 0.080- 0.690)
G_Odoribacter	0.515+/-0.015	0.360 ( 0.130- 0.690)
G_Butyrivibrio	0.500+/-0.033	0.000 ( 0.000- 0.000)
G_Anaerotruncus	0.496+/-0.015	0.220 ( 0.080- 0.565)
G_Alloprevotella	0.410+/-0.025	0.000 ( 0.000- 0.000)
G_Bilophila	0.392+/-0.012	0.140 ( 0.000- 0.510)
G_Paraprevotella	0.383+/-0.018	0.000 ( 0.000- 0.310)
F_Prevotellaceae_unclassified	0.347+/-0.029	0.000 ( 0.000- 0.000)
G_Mitsuokella	0.341+/-0.029	0.000 ( 0.000- 0.000)
G_Butyricimonas	0.327+/-0.009	0.140 ( 0.000- 0.460)
G_Flavonifractor	0.324+/-0.008	0.190 ( 0.080- 0.390)
G_Streptococcus	0.323+/-0.017	0.050 ( 0.000- 0.210)
O_Burkholderiales_unclassified	0.316+/-0.017	0.000 ( 0.000- 0.130)
G_Clostridium_XlVb	0.310+/-0.009	0.150 ( 0.050- 0.380)
G_Catenibacterium	0.291+/-0.018	0.000 ( 0.000- 0.040)
P_Proteobacteria_unclassified	0.282+/-0.019	0.000 ( 0.000- 0.090)
F_Erysipelotrichaceae_unclassified	0.277+/-0.015	0.090 ( 0.010- 0.270)
G_Butyricicoccus	0.256+/-0.008	0.140 ( 0.060- 0.300)
G_Clostridium_sensu_stricto	0.249+/-0.023	0.000 ( 0.000- 0.130)
G_Haemophilus	0.248+/-0.017	0.000 ( 0.000- 0.100)
F_Enterobacteriaceae_unclassified	0.236+/-0.024	0.000 ( 0.000- 0.000)
G_Akkermansia	0.233+/-0.015	0.010 ( 0.000- 0.140)
G_Coprobacter	0.231+/-0.008	0.050 ( 0.000- 0.270)
G_Pseudoflavonifractor	0.226+/-0.006	0.110 ( 0.030- 0.270)
G_Megasphaera	0.226+/-0.018	0.000 ( 0.000- 0.000)
G_Catabacter	0.225+/-0.009	0.080 ( 0.010- 0.260)
G_Desulfovibrio	0.219+/-0.013	0.000 ( 0.000- 0.000)
F_Rikenellaceae_unclassified	0.218+/-0.020	0.000 ( 0.000- 0.000)
G_Dorea	0.215+/-0.006	0.100 ( 0.000- 0.260)
G_Aestuariispira	0.208+/-0.018	0.000 ( 0.000- 0.000)
G_Acidaminococcus	0.170+/-0.015	0.000 ( 0.000- 0.000)
G_Eisenbergiella	0.169+/-0.011	0.000 ( 0.000- 0.110)
G_Eggerthella	0.166+/-0.006	0.050 ( 0.000- 0.190)
G_Citrobacter	0.140+/-0.012	0.000 ( 0.000- 0.000)
G_Veillonella	0.118+/-0.016	0.000 ( 0.000- 0.020)
F_Desulfovibrionaceae_unclassified	0.115+/-0.007	0.000 ( 0.000- 0.000)
G_Clostridium_XVIII	0.114+/-0.006	0.010 ( 0.000- 0.090)
G_Solobacterium	0.107+/-0.007	0.000 ( 0.000- 0.000)
F_Coriobacteriaceae_unclassified	0.106+/-0.004	0.040 ( 0.000- 0.120)
G_Anaerovorax	0.093+/-0.005	0.030 ( 0.000- 0.080)
G_Olsenella	0.088+/-0.013	0.000 ( 0.000- 0.050)
G_Lactobacillus	0.075+/-0.014	0.000 ( 0.000- 0.000)
G_Intestinimonas	0.074+/-0.002	0.040 ( 0.000- 0.100)
G_Turicibacter	0.073+/-0.018	0.000 ( 0.000- 0.030)
G_Intestinibacter	0.072+/-0.004	0.000 ( 0.000- 0.040)
G_Slackia	0.069+/-0.004	0.000 ( 0.000- 0.050)
G_Allisonella	0.065+/-0.006	0.000 ( 0.000- 0.010)
G_Anaerostipes	0.064+/-0.003	0.000 ( 0.000- 0.050)
G_Romboutsia	0.062+/-0.006	0.000 ( 0.000- 0.040)
G_Victivallis	0.058+/-0.003	0.000 ( 0.000- 0.040)
G_Peptococcus	0.049+/-0.004	0.000 ( 0.000- 0.000)
G_Senegalimassilia	0.049+/-0.004	0.000 ( 0.000- 0.020)
C_Clostridia_unclassified	0.046+/-0.006	0.000 ( 0.000- 0.000)
G_Holdemania	0.045+/-0.002	0.010 ( 0.000- 0.055)
G_Fusibacter	0.036+/-0.001	0.000 ( 0.000- 0.045)
G_Oxalobacter	0.034+/-0.001	0.000 ( 0.000- 0.040)
G_Ethanoligenens	0.021+/-0.001	0.000 ( 0.000- 0.000)
G_Coraliomargarita	0.020+/-0.002	0.000 ( 0.000- 0.000)
G_Coprobacillus	0.018+/-0.002	0.000 ( 0.000- 0.000)
G_Howardella	0.017+/-0.001	0.000 ( 0.000- 0.000)
G_Gordonibacter	0.012+/-0.001	0.000 ( 0.000- 0.000)
G_Mogibacterium	0.010+/-0.001	0.000 ( 0.000- 0.000)
G_Sporobacter	0.010+/-0.001	0.000 ( 0.000- 0.000)
G_Bifidobacterium	0.010+/-0.001	0.000 ( 0.000- 0.000)
G_Actinomyces	0.005+/-0.001	0.000 ( 0.000- 0.000)
G_Anaerofilum	0.004+/-0.000	0.000 ( 0.000- 0.000)

## Sheet: Table S2
Table S2. Taxon associations - Linear regression model.
Taxa are ordered by the number of samples with presence of the respective taxon (n). se: Standard error. F: family. G: Genus.
Taxon	n	Estimate	se	p-value	q-value
F_Lachnospiraceae_unclassified	2671	0.16486	0.0198655	1.66298e-16	1.59648e-15
G_Bacteroides	2667	-0.0357668	0.0193415	0.0645369	0.127132
F_Ruminococcaceae_unclassified	2658	-0.161866	0.0195293	1.81418e-16	1.59648e-15
G_Oscillibacter	2653	-0.345936	0.0187062	8.44772e-72	7.43399e-70
G_Faecalibacterium	2607	0.134116	0.0201292	3.28279e-11	2.2222e-10
G_Roseburia	2602	0.211676	0.0199541	9.44022e-26	4.1537e-24
G_Clostridium_XlVa	2600	0.178962	0.0197558	2.58215e-19	3.78716e-18
G_Clostridium_IV	2589	-0.176506	0.0199341	1.55866e-18	1.95946e-17
G_Alistipes	2580	-0.162132	0.0193826	9.83929e-17	1.08232e-15
G_Ruminococcus2	2572	0.0428366	0.0206075	0.037747	0.0830435
G_Anaerotruncus	2510	-0.192807	0.0210026	8.97365e-20	1.57936e-18
G_Subdoligranulum	2502	0.0390244	0.0210033	0.063288	0.127132
G_Parabacteroides	2467	-0.043818	0.0206967	0.0343497	0.0775069
G_Flavonifractor	2453	0.0055801	0.0205307	0.785805	0.909879
G_Ruminococcus	2444	0.0617308	0.0214124	0.00397534	0.0120631
G_Butyricicoccus	2436	-0.0471774	0.0210998	0.0254499	0.0658704
G_Clostridium_XlVb	2394	0.0462129	0.0215139	0.0318134	0.0764131
G_Blautia	2359	0.0463562	0.0214443	0.0307448	0.0764131
G_Odoribacter	2320	-0.0864133	0.0213168	5.20949e-05	0.00019932
G_Fusicatenibacter	2310	0.0913261	0.0217245	2.72774e-05	0.00010911
G_Parasutterella	2281	0.0753235	0.0220347	0.000641353	0.00217073
G_Pseudoflavonifractor	2273	-0.0566792	0.0216039	0.00876181	0.024095
G_Coprococcus	2258	0.0384528	0.0220898	0.0818689	0.150093
G_Collinsella	2192	0.153475	0.0214267	1.08643e-12	8.69146e-12
F_Erysipelotrichaceae_unclassified	2044	0.0844116	0.0230109	0.000250534	0.000881879
G_Catabacter	2009	-0.234219	0.0243249	1.80325e-21	3.96715e-20
G_Bilophila	1983	0.00131313	0.0234864	0.955419	0.989053
G_Dorea	1944	0.0621649	0.0235492	0.00836475	0.0237451
G_Streptococcus	1901	0.114057	0.0234631	1.26681e-06	6.69734e-06
G_Barnesiella	1885	-0.00322236	0.0239842	0.893138	0.972983
G_Dialister	1802	0.0279033	0.0241505	0.248088	0.357898
G_Eggerthella	1802	-0.0165804	0.0244157	0.497174	0.673097
G_Intestinimonas	1777	-0.0122671	0.0256243	0.632191	0.794755
G_Anaerovorax	1765	-0.00439456	0.0260983	0.8663	0.972983
F_Coriobacteriaceae_unclassified	1752	0.00300682	0.0256356	0.906644	0.972983
G_Butyricimonas	1740	-0.258362	0.0262054	2.49535e-22	7.31969e-21
G_Escherichia.Shigella	1660	-0.0321516	0.0261802	0.219595	0.334269
G_Coprobacter	1605	-0.0413045	0.0259816	0.112094	0.201312
G_Prevotella	1580	0.152677	0.0251794	1.67035e-09	1.04993e-08
G_Holdemania	1492	0.0266474	0.0269303	0.322588	0.457866
G_Sutterella	1490	0.0864194	0.02696	0.00137806	0.00433104
G_Clostridium_XVIII	1426	0.0494068	0.0267545	0.0650109	0.127132
G_Holdemanella	1378	-0.0414582	0.0287567	0.149628	0.253217
G_Akkermansia	1377	-0.0944627	0.0290135	0.00115923	0.00377823
G_Eisenbergiella	1329	0.000411828	0.0300084	0.989053	0.989053
G_Clostridium_sensu_stricto	1312	0.134923	0.0283252	2.123e-06	1.03791e-05
G_Phascolarctobacterium	1189	0.081117	0.0310291	0.00906068	0.0241618
G_Haemophilus	1181	0.172949	0.0303921	1.61206e-08	9.45745e-08
F_Porphyromonadaceae_unclassified	1053	-0.0584353	0.0333882	0.0803928	0.150093
G_Slackia	1048	0.0894267	0.0329075	0.00669113	0.0196273
G_Anaerostipes	1045	0.00490908	0.0320931	0.878458	0.972983
G_Olsenella	1037	-0.00291879	0.0333153	0.930203	0.975055
G_Victivallis	996	-0.175024	0.0385599	6.37505e-06	2.67145e-05
G_Intestinibacter	949	0.0423595	0.0345355	0.220314	0.334269
G_Fusibacter	931	-0.0228153	0.0349301	0.513814	0.685086
G_Romboutsia	925	0.241525	0.033497	1.19832e-12	8.78765e-12
G_Turicibacter	914	0.153833	0.0336475	5.51973e-06	2.42868e-05
G_Oxalobacter	869	-0.182067	0.0382717	2.31472e-06	1.07208e-05
G_Paraprevotella	865	0.00490345	0.0377361	0.896645	0.972983
G_Senegalimassilia	781	-0.0361491	0.0393544	0.358627	0.50094
G_Catenibacterium	737	0.0572514	0.0414432	0.167589	0.273108
G_Veillonella	721	0.0475467	0.036915	0.19818	0.311426
G_Allisonella	677	0.161651	0.0400855	6.18676e-05	0.000226848
G_Ethanoligenens	645	-0.0825525	0.046439	0.0759603	0.145315
F_Desulfovibrionaceae_unclassified	641	-0.0274501	0.0458884	0.549936	0.701368
G_Desulfovibrio	638	-0.065014	0.044093	0.140878	0.243084
G_Howardella	622	0.0540616	0.0453515	0.233725	0.348606
G_Alloprevotella	620	0.0942655	0.0455351	0.0388742	0.0834374
G_Solobacterium	614	0.0159904	0.0448353	0.721486	0.857984
F_Enterobacteriaceae_unclassified	611	-0.0363582	0.0457011	0.426616	0.586597
G_Gordonibacter	573	-0.0195072	0.0444412	0.660879	0.819118
F_Prevotellaceae_unclassified	572	0.0985723	0.0462512	0.0335205	0.0775069
G_Lactobacillus	556	0.0258748	0.0430203	0.547797	0.701368
G_Peptococcus	542	-0.0280738	0.0466517	0.547593	0.701368
G_Citrobacter	539	0.0160186	0.0521189	0.758708	0.890217
G_Butyrivibrio	512	-0.0010632	0.0525052	0.983853	0.989053
G_Mogibacterium	470	-0.073044	0.0519591	0.160496	0.266484
G_Sporobacter	469	-0.0970403	0.0636778	0.128255	0.225729
G_Coprobacillus	435	0.0117076	0.0536296	0.827302	0.945488
G_Bifidobacterium	415	0.0693793	0.0537965	0.197946	0.311426
G_Mitsuokella	396	0.272525	0.0553482	1.2938e-06	6.69734e-06
G_Megasphaera	391	0.00169091	0.0559389	0.975902	0.989053
G_Acidaminococcus	377	0.0194178	0.0529153	0.713877	0.857984
G_Coraliomargarita	371	-0.0059922	0.0688881	0.930735	0.975055
F_Rikenellaceae_unclassified	351	-0.0763582	0.065617	0.245423	0.357898
G_Anaerofilum	349	-0.13519	0.0628178	0.0321282	0.0764131
G_Aestuariispira	322	0.133658	0.0649491	0.0404953	0.0848473
G_Actinomyces	306	0.0225654	0.0547071	0.680305	0.831484

## Sheet: Table S3
Table S3. Taxon associations - Logistic regression model.
Taxa are ordered by the number of samples with presence of the respective taxon (n). se: Standard error. F: family. G: Genus.
Taxon	n	Estimate	se	p-value	q-value
F_Erysipelotrichaceae_unclassified	2044	0.0934252	0.0487398	0.0552615	0.0822497
G_Catabacter	2009	-0.491791	0.0469246	1.06259e-25	3.40029e-24
G_Bilophila	1983	-0.11352	0.0456944	0.0129796	0.0233478
G_Dorea	1944	0.108542	0.0465937	0.0198299	0.0315434
G_Streptococcus	1901	0.268898	0.0474178	1.42119e-08	6.9966e-08
G_Barnesiella	1885	-0.161058	0.0438361	0.000238691	0.000636509
G_Dialister	1802	0.0722054	0.0437415	0.0987941	0.135983
G_Eggerthella	1802	0.0590858	0.0435851	0.175213	0.219875
G_Intestinimonas	1777	-0.0510496	0.0428736	0.233771	0.287719
G_Anaerovorax	1765	-0.282647	0.0425647	3.12827e-11	1.82008e-10
F_Coriobacteriaceae_unclassified	1752	-0.12154	0.04237	0.00412376	0.00851357
G_Butyricimonas	1740	-0.500955	0.0440836	6.33773e-30	4.05615e-28
G_Escherichia.Shigella	1660	-0.112046	0.0414528	0.00687199	0.013744
G_Coprobacter	1605	-0.133855	0.0412204	0.00116503	0.00286776
G_Prevotella	1580	-0.132446	0.0421402	0.00167236	0.00382255
G_Holdemania	1492	-0.0414046	0.040813	0.310346	0.367818
G_Sutterella	1490	-0.108042	0.0412748	0.00885449	0.0171724
G_Clostridium_XVIII	1426	0.0953632	0.0410143	0.0200654	0.0315434
G_Holdemanella	1378	-0.0653794	0.0417204	0.117095	0.152941
G_Akkermansia	1377	-0.185054	0.0419769	1.04104e-05	3.50665e-05
G_Eisenbergiella	1329	-0.152134	0.0411155	0.00021547	0.000599569
G_Clostridium_sensu_stricto	1312	0.277699	0.0414939	2.19349e-11	1.40384e-10
G_Phascolarctobacterium	1189	-0.0621347	0.0411438	0.130996	0.167675
G_Haemophilus	1181	0.358948	0.0424496	2.77069e-17	5.91081e-16
F_Porphyromonadaceae_unclassified	1053	-0.151069	0.0431872	0.000468758	0.00120002
G_Slackia	1048	-0.0729232	0.0421206	0.0833993	0.118612
G_Anaerostipes	1045	0.103958	0.0419164	0.0131331	0.0233478
G_Olsenella	1037	-0.0992815	0.0427482	0.0202075	0.0315434
G_Victivallis	996	-0.381107	0.0459251	1.05497e-16	1.68795e-15
G_Intestinibacter	949	0.0117686	0.0421157	0.779911	0.808172
G_Fusibacter	931	-0.0177971	0.0432032	0.680383	0.763939
G_Romboutsia	925	0.282548	0.0421816	2.10744e-11	1.40384e-10
G_Turicibacter	914	0.23625	0.0421841	2.13792e-08	9.77333e-08
G_Oxalobacter	869	-0.338358	0.0472531	8.03558e-13	6.42846e-12
G_Paraprevotella	865	-0.194733	0.0455686	1.92515e-05	6.16049e-05
G_Senegalimassilia	781	-0.0799111	0.046059	0.0827455	0.118612
G_Catenibacterium	737	-0.100178	0.0472205	0.0338795	0.051626
G_Veillonella	721	0.332437	0.0450954	1.68247e-13	1.79463e-12
G_Allisonella	677	-0.0507492	0.0474019	0.284343	0.343357
G_Ethanoligenens	645	-0.383778	0.0532822	5.90176e-13	5.3959e-12
F_Desulfovibrionaceae_unclassified	641	-0.255724	0.0510711	5.52226e-07	2.35616e-06
G_Desulfovibrio	638	-0.233789	0.0510949	4.74869e-06	1.78774e-05
G_Howardella	622	0.0147903	0.0490343	0.762933	0.808172
G_Alloprevotella	620	-0.131203	0.0511401	0.0103011	0.0193902
G_Solobacterium	614	-0.080843	0.0510146	0.113034	0.150712
F_Enterobacteriaceae_unclassified	611	-0.0814168	0.0494778	0.0998624	0.135983
G_Gordonibacter	573	0.154535	0.0488922	0.0015737	0.00373026
F_Prevotellaceae_unclassified	572	-0.0301748	0.0506843	0.551611	0.630412
G_Lactobacillus	556	-0.0173493	0.0504529	0.730943	0.792887
G_Peptococcus	542	-0.153466	0.0521814	0.00327154	0.00721994
G_Citrobacter	539	-0.209166	0.0540549	0.000109053	0.000332351
G_Butyrivibrio	512	-0.159261	0.054713	0.00360445	0.0076895
G_Mogibacterium	470	-0.264901	0.0576658	4.35415e-06	1.74166e-05
G_Sporobacter	469	-0.503881	0.0647743	7.30793e-15	9.35415e-14
G_Coprobacillus	435	-0.268489	0.0591765	5.70355e-06	2.02793e-05
G_Bifidobacterium	415	-0.013246	0.0581487	0.819805	0.819805
G_Mitsuokella	396	0.0214272	0.0578108	0.710903	0.784444
G_Megasphaera	391	-0.015993	0.0580467	0.782917	0.808172
G_Acidaminococcus	377	0.0345263	0.0570317	0.544922	0.630412
G_Coraliomargarita	371	-0.387734	0.0678832	1.11797e-08	5.96249e-08
F_Rikenellaceae_unclassified	351	-0.15329	0.064629	0.0176993	0.0298094
G_Anaerofilum	349	-0.245951	0.0649968	0.000154301	0.000448877
G_Aestuariispira	322	-0.0149008	0.0632936	0.81388	0.819805
G_Actinomyces	306	0.148057	0.0607911	0.0148714	0.0257236

## Sheet: Table S4
Table S4. Association of GP2 to microbial SCFA and lactate biosynthesis
Association of fecal GP2 levels to predicted metagenomic microbial pathways (PICRUSt) involved in short-chain fatty acid (SCFA) or lactate biosynthesis. se: Standard error.
Pathway	Median (1st-3rd quartile)	Estimate	se	p-value	q-value
homolactic fermentation	66.412 (58.352-72.972)	-0.100938	0.0196959	3.19437e-07	5.98944e-07
pyruvate fermentation to butanoate	4.134 ( 1.357-10.438)	-0.0329302	0.0197763	0.096006	0.110776
mixed acid fermentation	49.390 (40.306-57.517)	-0.0146119	0.0197431	0.459305	0.459305
pyruvate fermentation to propanoate I	46.089 (34.568-58.396)	-0.10405	0.0193893	8.73399e-08	1.87157e-07
heterolactic fermentation	9.127 ( 6.422-12.631)	-0.243939	0.0191754	5.10701e-36	3.83026e-35
Bifidobacterium shunt	11.481 ( 7.870-16.232)	-0.226577	0.0193278	5.72285e-31	2.86142e-30
acetylene degradation	47.281 (38.908-55.648)	-0.0655912	0.019351	0.000710415	0.000968748
hexitol fermentation to lactate, formate, ethanol and acetate	4.327 ( 2.351- 8.491)	0.0245901	0.0202221	0.224095	0.240102
4-aminobutanoate degradation V	2.375 ( 1.318- 4.470)	-0.071461	0.0198425	0.000322447	0.000537412
pyruvate fermentation to acetate and lactate II	81.703 (74.715-88.138)	-0.115001	0.0198472	7.67702e-09	1.91925e-08
acetyl-CoA fermentation to butanoate II	10.233 ( 6.118-15.885)	-0.116779	0.0196818	3.35912e-09	1.00774e-08
succinate fermentation to butanoate	2.644 ( 1.590- 4.255)	-0.132091	0.0197926	3.0391e-11	1.13966e-10
pyruvate fermentation to acetone	18.409 (11.751-26.961)	-0.324298	0.0188637	7.70984e-63	1.15648e-61
L-1,2-propanediol degradation	0.240 ( 0.000- 1.054)	-0.0522945	0.0200893	0.00929107	0.0116138
pyruvate fermentation to isobutanol (engineered)	90.632 (82.229-98.184)	-0.0673361	0.019634	0.000613895	0.000920842
